# Supplementary material for: C1q Is Recognized as a Soluble Autoantigen by Anti-C1q Antibodies of Patients with Systemic Lupus Erythematosus
Source: Antibodies (Basel). 2025 Nov 5;14(4):94. doi: 10.3390/antib14040094 (PMC12641849; doi:10.3390/antib14040094)
Supplement: Supplementary file 1 [file antibodies-14-00094-s001.zip]

Archive with 1 entries (1 files):
- antibodies-3908099-supplementary.pdf
